# Supplementary material for: Pervasive relaxed selection on spermatogenesis genes coincident with the evolution of polygyny in gorillas
Source: eLife. 2026 Jul 7;13:RP94563. doi: 10.7554/eLife.94563 (PMC13341116; doi:10.7554/eLife.94563)
Supplement: Figure 1—source data 1. [file elife-94563-fig1-data1.zip]

Archive with 1 entries (1 files):
- Figure1_SourceData1.txt
