# Supplementary material for: Pervasive relaxed selection on spermatogenesis genes coincident with the evolution of polygyny in gorillas
Source: eLife. 2026 Jul 7;13:RP94563. doi: 10.7554/eLife.94563 (PMC13341116; doi:10.7554/eLife.94563)
Supplement: Figure 1—source data 2. [file elife-94563-fig1-data2.zip › Figure1_SourceData2.txt]

SON 
CYB5R1 
ZNF235 
G6PD 
NBEAL2 
AP2M1 
FLVCR1 
NFASC 
CLASP2 
IL15 
KCNK5 
SNX13 
ING3 
TAF3 
EPN2 
PATL1 
CTNNB1 
GP2 
CLASP1 
APLF 
DCXR 
ROBO1 
FAM161A 
SYT9 
PLEKHG5 
CCDC96 
C2orf70 
GPRC6A 
PHC3 
PDE12 
GPR149 
NPPA 
BEND3 
FGD6 
IQGAP3 
C1QTNF12 
LPAR5 
AMER1 
NTF3 
C11orf87 
THNSL1 
OR51C1P 
RAD54L 
L1CAM 
KRIT1 
L2HGDH 
TXNDC16 
FBXO16 
IFRD2 
ANKHD1-EIF4EBP3 
DHPS 
SORBS1 
OR8B4 
GNG14 
CYB5R3 
FAM118A 
GSTZ1 
EFS 
MYBL2 
PFDN4 
MRC2 
NEIL3 
FAM149A 
ELMOD1 
COL9A1 
MED23 
WNT6 
ARHGEF2 
ST6GALNAC5 
RPN2 
HDHD3 
SUPT7L 
SLC4A7 
ZFP30 
CLEC16A 
CCNJL 
ISCU 
ZFP37 
RNF38 
THUMPD2 
NUP54 
MSH4 
ZNF740 
ADAMTS18 
SLC39A6 
MYO10 
GFRA3 
PFKM 
ANKRD40 
CLSTN2 
